# Supplementary material for: Genome-Wide Identification of the AP2/ERF Transcription Factor Family and Expression Analysis Under Selenium Stress in Cardamine hupingshanensis
Source: Biology (Basel). 2025 Nov 26;14(12):1686. doi: 10.3390/biology14121686 (PMC12729843; doi:10.3390/biology14121686)
Supplement: Supplementary file 1 [file biology-14-01686-s001.zip]

Archive with 1 entries (1 files):
- biology-3994090-supplementary.xlsx
